# Supplementary material for: Long read nanopore sequencing for detection of HLA and CYP2D6 variants and haplotypes
Source: F1000Res. 2015 May 20;4:17. Originally published 2015 Jan 21. [Version 2] doi: 10.12688/f1000research.6037.2 (PMC4392832; doi:10.12688/f1000research.6037.2)
Supplement: Nanopore reads and alignments — File R7-3_pgx_metrichor2-23_1D.fastq: 1D template reads from MinION device File R7-3_pgx_metrichor2-23_1D_complement.fastq: 1D complement reads from MinION device File R7-3_pgx_metrichor2-23_2D.fastq: 2D consensus reads from MinION device File R7-3_pgx_metrichor2-23_only_2D_best_hg19.sort.bam (and .bai index): Single best BLASR alignments of 2D reads File R7-3_pgx_metrichor2-23_only_2D_hg19.sort.bam (and .bai index): Up to top 10 BLASR alignments of 2D reads [file f1000research-4-7015-s0000.tgz]

Archive with 7 entries (7 files):
- R7_3_pgx_metrichor2_23_1D_complement.fastq.bz2
- R7_3_pgx_metrichor2_23_only_2D_hg19.sort.bam.bai
- R7_3_pgx_metrichor2_23_1D.fastq.bz2
- R7_3_pgx_metrichor2_23_only_2D_hg19.sort.bam
- R7_3_pgx_metrichor2_23_only_2D_best_hg19.sort.bam
- R7_3_pgx_metrichor2_23_only_2D_best_hg19.sort.bam.bai
- R7_3_pgx_metrichor2_23_2D.fastq.bz2
