# Supplementary material for: Long read nanopore sequencing for detection of HLA and CYP2D6 variants and haplotypes
Source: F1000Res. 2015 May 20;4:17. Originally published 2015 Jan 21. [Version 2] doi: 10.12688/f1000research.6037.2 (PMC4392832; doi:10.12688/f1000research.6037.2)
Supplement: Supplementary file 2 [file f1000research-4-7015-s0001.tgz]

Archive with 1 entries (1 files):
- e9dbfd22-8053-4fd6-ad52-3b107ebd9b22.docx
